# Supplementary material for: High Performance Gold Nanorods@DNA Self-Assembled Drug-Loading System for Cancer Thermo-Chemotherapy in the Second Near-Infrared Optical Window
Source: Pharmaceutics. 2022 May 23;14(5):1110. doi: 10.3390/pharmaceutics14051110 (PMC9145609; doi:10.3390/pharmaceutics14051110)
Supplement: Supplementary file 1 [file pharmaceutics-14-01110-s001.zip]

Archive with 1 entries (1 files):
- pharmaceutics-1707641-supplementary.pdf
